# Supplementary material for: Upregulation of Spinal miR-155-5p Contributes to Mechanical Hyperalgesia by Promoting Inflammatory Activation of Microglia in Bone Cancer Pain Rats
Source: Life (Basel). 2022 Aug 30;12(9):1349. doi: 10.3390/life12091349 (PMC9503135; doi:10.3390/life12091349)
Supplement: Supplementary file 1 [file life-12-01349-s001.zip › Table S1.xlsx]

## Sheet: Sheet1
Table S1. Sequences of primers used in RT-qPCR.
Gene Name		Sequences
Gapdh (mouse)	Forward	5'-GGTATCGTGGAAGGACTCATGAC-3'
	Reverse	5'-ATGCCAGTGAGCTTCCCGTTCAGC-3'
Il6 (mouse)	Forward	5'-TGTATGAACAACGATGATGCAC-3'
	Reverse	5'-TGGTACTCCAGAAGACCAGAGG-3'
Tnf (mouse)	Forward	5'-TTCTATGGCCCAGACCCTCA-3'
	Reverse	5'-AAGGTACAACCCATCGGCTG-3'
Il1b (mouse)	Forward	5'-CTGTGTCTTT CCCGTGGACC-3'
	Reverse	5'-CAGCTCATATGGGTCCGACA-3'
Gapdh (rat)	Forward	5'-GCTCTCTGCTCCTCCCTGTTCTA-3'
	Reverse	5'-TGGTAACCAGGCGTCCGATA-3'
Il6 (rat)	Forward	5'-AGCATACAGTTTGTGGACATT-3'
	Reverse	5'-CAACATTCATATTGCCAGTTCT-3'
Tnf (rat)	Forward	5'-CCACCACGCTCTTCTGTCTACTG-3'
	Reverse	5'-GGGCTACGGGCTTGTCACTC-3'
Il1b (rat)	Forward	5'-CACCTCAATGGACAGAACATAAGC-3'
		5'-TCTTCTTTGGGTATTGTTTGGGA-3'
