# Supplementary material for: Upregulation of Spinal miR-155-5p Contributes to Mechanical Hyperalgesia by Promoting Inflammatory Activation of Microglia in Bone Cancer Pain Rats
Source: Life (Basel). 2022 Aug 30;12(9):1349. doi: 10.3390/life12091349 (PMC9503135; doi:10.3390/life12091349)
Supplement: Supplementary file 1 [file life-12-01349-s001.zip › Table S2.xlsx]

## Sheet: Sheet1
Table S2 Statistics of raw reads and clean reads in all samples in miRNA sequencing assay.
Sample ID	Raw reads	Clean reads	Clean ratio
B1	41993917	41605661	0.9908
B2	23259201	22976236	0.9878
B3	27117079	26758370	0.9868
S1	24785054	24451919	0.9866
S2	26234306	25715233	0.9802
S3	23933209	23517174	0.9826
B1, B2, and B3 represent biological replicates of BCP group, while S1, S2, and S3 represent biological replicates of sham-operated group.
