# Supplementary material for: Upregulation of Spinal miR-155-5p Contributes to Mechanical Hyperalgesia by Promoting Inflammatory Activation of Microglia in Bone Cancer Pain Rats
Source: Life (Basel). 2022 Aug 30;12(9):1349. doi: 10.3390/life12091349 (PMC9503135; doi:10.3390/life12091349)
Supplement: Supplementary file 1 [file life-12-01349-s001.zip › Table S3.xlsx]

## Sheet: sRNA_statistics
Table S3 Statistics of different RNAs in clean reads with 18-40 nt in all samples in miRNA sequencing assay.
sample	all_reads	miRbase	rRNA	tRNA	snoRNA	snRNA	mRNA	others	unannotated	miRNA ratio
B1	34697290	29851054	110660	9358	0	0	1964624	3394	2758200	0.860328
B2	19893343	17146071	60511	5799	0	0	1140889	1770	1538303	0.8619
B3	23507603	20549842	66538	7016	0	0	1287001	2145	1595061	0.874179
S1	20818817	17961697	68449	7240	0	0	1161694	1965	1617772	0.862763
S2	21945709	19182596	78425	6769	0	0	1104064	1481	1572374	0.874093
S3	20187664	17954042	57158	5412	0	0	1027494	1563	1141995	0.889357
B1, B2, and B3 represent biological replicates of BCP group; while S1, S2, and S3 represent biological replicates of sham-operated group.
